# Supplementary material for: Biochar and Hyperthermophiles as Additives Accelerate the Removal of Antibiotic Resistance Genes and Mobile Genetic Elements during Composting
Source: Materials (Basel). 2021 Sep 19;14(18):5428. doi: 10.3390/ma14185428 (PMC8465662; doi:10.3390/ma14185428)
Supplement: Supplementary file 1 [file materials-14-05428-s001.zip]

Archive with 1 entries (1 files):
- materials-1357488-supplementary.pdf
